# Supplementary material for: Barriers to colonoscopy in UK colorectal cancer screening programmes: Qualitative interviews with ethnic minority groups
Source: Psychooncology. 2023 Apr 6;32(5):779–92. doi: 10.1002/pon.6123 (PMC10946452; doi:10.1002/pon.6123)
Supplement: Supplementary file 5 — Supporting Information S5 [file PON-32-779-s003.xlsx]

## Sheet: Respondent Profile
				APPENDIX E. Participant Characteristics
ID	City	Age	Gender	Ethnicity	Language	Religion	Invited to programme	Taken part in programme	Ever received a colonoscopy	Would attend if invited
1	London	62	Male	Bangladeshi	Bengali	Islam	YES	YES	Yes	Yes
2	London	67	Female	Bangladeshi	Bengali	Islam	YES	YES	No	Yes
3	Birmingham	63	Male	Bangladeshi	Bengali	Islam	YES	NO	No	Yes
4	Oldham	60	Male	Bangladeshi	Bengali	Islam	YES	NO	No	Yes
5	Leicester	60	Female	Indian	Punjabi	Sikh	YES	YES	Yes	Yes
6	Leicester	62	Female	Indian	Punjabi	Sikh	YES	YES	Yes	Yes
7	London	70	Male	Indian	Gujarati	Hindu	YES	NO	No	Yes
8	London	65	Female	Indian	Punjabi	Sikh	YES	NO	No	Yes
9	London	72	Female	Pakistani	Urdu/Punjabi	Islam	YES	NO	No	Yes
10	London	70	Female	Pakistani	Urdu/Punjabi	Islam	YES	NO	Yes	Yes
12	London	65	Female	Caribbean	English	Christian	YES	NO	No	No
13	London	72	Female	Caribbean	English	Christian	YES	NO	No	Yes
14	London	72	Male	Caribbean	English	Christian	YES	NO	No	Yes
15	London	62	Male	Caribbean	English	Christian	YES	NO	No	Yes
16	London	62	Male	Caribbean	English	Christian	YES	NO	No	Yes
17	London	63	Male	Somalian	Somalian	Islam	YES	NO	No	Yes
18	London	61	Male	Somalian	Somalian	Islam	YES	NO	No	Yes
19	London	65	Male	Somalian	Somalian	Islam	YES	NO	No	Yes
20	London	72	Female	Somalian	Somalian	Islam	YES	NO	Yes	Yes
21	London	74	Female	Somalian	Somalian	Islam	YES	NO	Yes	Yes
22	Clacton-on-sea	66	Female	White British	English	Jehovah Witness	YES	YES	Yes	Yes
23	Nottingham	66	Female	White British	English	Christian	YES	YES	No	Yes
24	London	69	Female	White British	English	None	YES	YES	No	Yes
25	Birmingham	64	Female	White British	English	None	YES	NO	Yes	Yes
26	Surbiton	71	Female	White British	English	MISSING	YES	YES	No	Yes
27	Horsham, West Sussex	67	Male	White British	English	None	YES	YES	No	Yes
28	London	67	Male	White British	English	Christian	YES	YES	Yes	Yes
29	Gateshead	62	Male	White British	English	Christian	YES	YES	Yes	Yes
30	Glasgow	60	Male	White British	English	MISSING	YES	YES	Yes	Yes
31	Wiltshire	73	Male	White British	English	MISSING	YES	YES	Yes	Yes

## Sheet: Schedule
UCL Attitudes towards colonoscopy project 2021 - Schedule
Date	Time	Participant	Interviewer	Completed	Audio delivered
2021-07-07	12pm	Satvinder Vidree	Asma	yes	Yes
2021-09-07	11am	Azad Bakth Chowdhury	Ansar	yes	Yes
2021-08-07	11am	Rabia Khatun	Sofna	yes	Yes
18/07/2021	5pm	Mohammad Rafiqul Alam	Ansar	yes	Yes
26/07/2021	2PM	Mollick Ahmed	Ansar	yes	Yes
		Simarjeet Kaur	Asma	yes	Yes
		Manjit Kaur	Asma	yes	Yes
		Krishan Kumar	Asma	yes	Yes
		Kokila Ben	Sana	yes	Yes
		Rasoola Bibi	Sana	yes	Yes
		Sandra Gordon	Sofna	yes	Yes
		Mrs Lemita	Sofna	yes	Yes
2021-09-19	11pm	Allen prince	Zahir	yes	Yes
2021-09-21	11pm	Mr Clive	Zahir	yes	Yes
2021-09-23	11.30pm	Leonard David	Zahir	yes	Yes
		Ahmed Abdi	Musse	yes	Yes
		Ahmed Suleman Bidde	Musse	yes	Yes
		Mohammed Ali	Musse	yes	Yes
		Jawahir Hussein	Nimo	yes	Yes
		Waris Hassan	Nimo	yes	Yes
